# Supplementary material for: Deciphering Alkaloid Bitter Compounds and Relevant Transcription Factors in Papaya
Source: Int J Mol Sci. 2026 Apr 11;27(8):3438. doi: 10.3390/ijms27083438 (PMC13116859; doi:10.3390/ijms27083438)
Supplement: Supplementary file 1 [file ijms-27-03438-s001.zip]

Archive with 12 entries (10 files):
- ijms-4192793-supplementary/
- ijms-4192793-supplementary/Supplementary Figures and Tables/
- ijms-4192793-supplementary/Supplementary Figures and Tables/Supplementary Figure S1.pdf
- ijms-4192793-supplementary/Supplementary Figures and Tables/Supplementary Figure S2.pdf
- ijms-4192793-supplementary/Supplementary Figures and Tables/Supplementary Figure S3.pdf
- ijms-4192793-supplementary/Supplementary Figures and Tables/Supplementary Figure S4.pdf
- ijms-4192793-supplementary/Supplementary Figures and Tables/Supplementary Figure S5.pdf
- ijms-4192793-supplementary/Supplementary Figures and Tables/Supplementary Figure S6.pdf
- ijms-4192793-supplementary/Supplementary Figures and Tables/Supplementary Figure S7.pdf
- ijms-4192793-supplementary/Supplementary Figures and Tables/Supplementary Figure S8.pdf
- ijms-4192793-supplementary/Supplementary Figures and Tables/Supplementary Table.XLSX
- ijms-4192793-supplementary/Supplementary Figures and Tables/~$Supplementary Table.XLSX
