# Supplementary material for: Deciphering Alkaloid Bitter Compounds and Relevant Transcription Factors in Papaya
Source: Int J Mol Sci. 2026 Apr 11;27(8):3438. doi: 10.3390/ijms27083438 (PMC13116859; doi:10.3390/ijms27083438)
Supplement: Supplementary file 1 [file ijms-27-03438-s001.zip › ijms-4192793-supplementary/Supplementary Figures and Tables/Supplementary Table.XLSX]

## Sheet: Table S1
Table S1.Metabolite contents in the fibrous strabds of papaya
RT(min)	m/z	Classification	Molecular Formula	Relative Abundance（%）
				AU9_60	AU_80	AU9_100	ZB_60	ZB_80	ZB_100
5.49	256.192	alkaloids	C14H25NO3	30.32	20.34	13.43	29.59	45.84	20.47
4.46	418.243	alkaloids	C20H35NO8	17.26	21.82	13.62	6.94	9.83	5.79
1.03	365.105	sugars	C12H22O11	7.15	7.11	10.75	5.12	3.73	9.3
13.83	429.117	heterocyclic compounds	C12H10N2S	3.83	4.04	5.76	3.93	2.56	5.17
7.58	379.1	phenolic compound	C16H20O9	2.92	3.43	4.81	3.44	2.42	4.6
4.38	143.073	heterocyclic compounds	C7H10O3	2.02	2.95	4.61	2.68	1.16	3.58
16.98	338.342	organic acids and derivatives	C22H43NO	3.05	2.84	4.18	3.24	2.31	4.09
7.41	237.173	alkaloids	C28H46N2O4	1.25	1.7	1.37	1.59	2.22	2.32
4.09	384.249	amino acids derivates	C22H35NO3	1.24	1.35	1.01	2.88	2.14	2.08
3.89	370.234	amino acids derivates	C21H33NO3	1.19	1.34	0.71	3.77	2.53	3.3
1.4	527.158	sugars	C18H32O16	0.87	0.92	1.87	0.52	0.46	1.15
1.02	381.079	glycosides	C15H18O10	1.13	1.1	1.4	0.58	0.43	1.06
4.88	412.281	amino acids derivates	C24H39NO3	0.81	1.1	0.79	1.77	1.05	1.49
16.97	406.329	amino acids derivates	C23H45NO3	1.07	1	1.42	1.19	0.82	1.42
7.59	395.074	phenolic compound	C8H7NO5	0.88	0.99	1.4	0.99	0.69	1.31
16.28	262.144	organic acids and derivatives	C15H19NO3	0.89	0.94	1.31	1	0.66	1.26
13.65	192.042	coumarins and derivatives	C10H8O4	0.88	0.88	1.31	0.96	0.64	1.22
8.66	403.259	alkaloids	C22H32N6	0.7	0.75	0.36	1.22	0.7	0.48
16.27	235.17	organic acids and derivatives	C15H22O2	0.71	0.73	1.01	0.79	0.51	1
	279.094	nucleosides, nucleotides, and analogues	C11H16N2O5	0.64	0.73	0.97	0.79	0.55	0.94
4.24	168.048	organosulfur compounds	C8H9NOS	0.71	0.7	0.5	0.58	0.34	0.5
16.31	202.897			0.71	0.7	1.03	0.73	0.51	0.94
1.06	170.915		C2H3Cl3O	0.7	0.67	0.89	0.72	0.49	0.72
4.4	371.218	amino acids derivates	C9H15NO3	0.61	0.66	0.37	0.49	0.37	0.27
1.37	268.979			0.6	0.65	0.89	0.72	0.48	0.9
14.93	274.274			0.62	0.58	0.88	0.76	0.44	0.87
3.42	272.186	alkaloids	C14H25NO4	0.61	0.59	0.3	1.22	1.32	1.06
6.84	422.105			0.35	0.61	0.52	0.4	0.26	0.25
4.71	385.233	phenolic compound	C22H34O4	0.45	0.6	0.39	1.38	0.93	1.07
2.48	210.149	phenolic compound		0.45	0.57	0.6	0.38	0.27	0.47
8.82	442.27	amino acids derivates	C25H35N3O4	0.47	0.55	0.43	0.63	0.41	0.51
5.48	336.106	glycosides	C14H19NO7	0.37	0.51	0.78	0.36	0.16	0.35
7.02	333.061	phenolic compound	C16H12O8	0.29	0.53	0.41	0.3	0.16	0.26
6.45	419.254	lipids	C19H41O6P	0.37	0.5	0.38	0.86	0.41	0.47
2.69	353.084	glycosides	C14H18O9	0.34	0.52	0.74	0.34	0.19	0.38
1.65	215.017	organic acids and derivatives	C6H8O7	0.15	0.23	0.7	0.47	0.22	1.02
3.95	323.074	glycosides	C13H16O8	0.13	0.3	0.67	0.21	0.03	0.28
5.08	254.175	alkaloids	C14H23NO3	0.43	0.3	0.17	0.53	0.91	0.27
15.33	225.149	lipids	C13H20O3	0.42	0.43	0.61	0.45	0.3	0.57
6.06	440.099	nucleosides, nucleotides, and analogues	C18H16F3N5O3S	0.18	0.33	0.62	0.33	0.13	0.35
3.79	404.152	glycosides	C16H23N5O6	0.25	0.43	0.48	0.45	0.23	0.55
6	425.142	glycosides	C20H24O10	0.4	0.28	0.4	0.18	0.16	0.26
7.04	439.157	glycosides	C19H28O10	0.4	0.39	0.47	0.49	0.42	0.21
5.87	372.202			0.38	0.36	0.08	0.09	0.09	0.07
1.01	203.053	sugars	C6H12O6	0.31	0.31	0.54	0.26	0.18	0.51
6.96	355.26	benzene and substituted derivatives	C10H15N3	0.31	0.36	0.2	0.63	0.36	0.3
2.57	275.111	glycosides	C10H20O7	0.25	0.23	0.5	0.19	0.08	0.3
8.12	369.275	phenolic compound	C23H38O2	0.3	0.34	0.23	0.41	0.29	0.26
16.73	265.18	lipids	C16H24O3	0.32	0.34	0.44	0.36	0.24	0.46
5.5	236.165	alkaloids	C14H21NO2	0.33	0.22	0.12	0.32	0.5	0.21
1.01	479.038			0.1	0.16	0.45	0.27	0.19	0.54
1.01	109.968	organosulfur compounds	CH2O4S	0.22	0.23	0.42	0.22	0.15	0.43
15.12	367.037			0.29	0.28	0.4	0.28	0.2	0.4
8.28	369.275	organic acids and derivatives	C23H38O2	0.26	0.28	0.11	0.45	0.27	0.19
4.23	610.057	nucleosides, nucleotides, and analogues	C16H23N5O15P2	0.26	0.23	0.13	0.18	0.09	0.21
4.58	220.17	alkaloids	C14H21NO	0.26	0.2	0.14	0.07	0.1	0.06
16.09	409.162	benzene and substituted derivatives	C22H26O6	0.26	0.27	0.37	0.28	0.19	0.35
1.51	308.091	amino acids derivates	C10H17N3O6S	0.06	0.15	0.36	0.47	0.28	0.71
16.57	302.305	others	C18H39NO2	0.23	0.22	0.36	0.3	0.18	0.37
8.81	393.116	glycosides	C17H22O9	0.24	0.22	0.28	0.4	0.29	0.22
4.93	353.085	phenolic compound	C14H18O9	0.16	0.21	0.24	0.09	0.07	0.11
4.68	357.238	heterocyclic compounds	C21H34O3	0.14	0.2	0.14	0.35	0.23	0.2
1.15	226.144	phenolic compound	C12H19NO3	0.16	0.2	0.16	0.35	0.27	0.38
4.06	343.223	phenolic compound	C20H32O3	0.17	0.19	0.12	0.33	0.2	0.23
1.17	179.881			0.18	0.16	0.22	0.15	0.1	0.19
2.7	168.139	heterocyclic compounds	C10H17NO	0.16	0.18	0.21	0.19	0.14	0.18
15.34	240.232			0.17	0.18	0.26	0.17	0.12	0.22
4.21	580.296			0.13	0.17	0.14	0.12	0.09	0.06
4.36	313.212	amino acids derivates	C19H30O2	0.14	0.15	0.08	0.24	0.19	0.15
1.13	160.918			0.15	0.14	0.2	0.15	0.1	0.19
15.21	362.326			0.14	0.13	0.2	0.17	0.1	0.21
16.67	346.332			0.12	0.12	0.2	0.16	0.09	0.2
3.56	399.126	organic acids and derivatives	C7H9N3O4	0.05	0.08	0.19	0.11	0.15	0.39
1.23	217.068	glycosides	C7H14O6	0.03	0.08	0.19	0.05	0.01	0.12
7.74	347.076	phenolic compound	C17H14O8	0.07	0.13	0.11	0.16	0.07	0.19
1.07	162.053	organic acids and derivatives	C6H10O5	0	0.04	0.19	0.1	0.07	0.23
5.2	317.121	glycosides	C12H22O8	0.13	0.13	0.11	0.1	0.07	0.07
5.77	176.053	heterocyclic compounds	C10H9NS	0.13	0.12	0.05	0.05	0.05	0.08
6.14	130.065	heterocyclic compounds	C9H7N	0.13	0.06	0.05	0.18	0.1	0.06
5.16	581.307	phenolic compound	C17H22O4	0.04	0.12	0.13	0.09	0.02	0.06
4.85	312.181	heterocyclic compounds	C17H21N5O	0.06	0.12	0.11	0.17	0.09	0.12
1.67	179.881			0.08	0.09	0.17	0.13	0.08	0.19
3.87	456.093	organosulfur compounds	C14H27NO10S2	0.11	0.12	0.07	0.07	0.07	0.04
6.17	593.184	benzene and substituted derivatives	C14H16O7	0.11	0.06	0.14	0.1	0.09	0.09
4.25	291.972			0.11	0.1	0.08	0.09	0.05	0.09
7.61	374.145	nucleosides, nucleotides, and analogues	C15H21N5O5	0.1	0.1	0.15	0.11	0.08	0.14
6.6	974.973			0.1	0.11	0.1	0.08	0.06	0.11
7.93	277.069	amino acids derivates	C6H15N4O5P	0.08	0.1	0.12	0.1	0.06	0.13
1.8	226.144	phenolic compound	C12H19NO3	0.07	0.1	0.06	0.19	0.14	0.21
1.08	175.108	amino acids derivates	C7H14N2O3	0.08	0.1	0.1	0.23	0.16	0.16
6.07	456.068			0.03	0.07	0.14	0.08	0.03	0.07
14.67	261.08			0.09	0.1	0.13	0.11	0.07	0.13
6.05	411.199	organic acids and derivatives	C9H11N5O	0.05	0.09	0.14	0.1	0.05	0.05
14.92	266.148	heterocyclic compounds	C11H21N3O3	0.09	0.1	0.13	0.11	0.07	0.13
1.12	495.131			0.09	0.09	0.03	0.01	0.01	0
6.18	903.935			0.07	0.09	0.08	0.04	0.03	0.03
6.54	1025.52			0.09	0.08	0.06	0.08	0.06	0.09
14.94	256.264	organic acids and derivatives	C16H33NO	0.09	0.08	0.12	0.11	0.06	0.13
5.46	439.157	amino acids derivates	C8H13NO6	0.07	0.09	0.1	0.06	0.04	0.05
16.22	265.18			0.07	0.08	0.12	0.1	0.06	0.11
16.92	124.957			0.08	0.08	0.11	0.09	0.06	0.11
6.61	975.473			0.07	0.08	0.07	0.06	0.05	0.09
4.75	106.066	heterocyclic compounds	C7H7N	0.08	0.08	0.12	0.08	0.05	0.11
2.61	152.058	nucleosides, nucleotides, and analogues	C5H5N5O	0.05	0.08	0.1	0.11	0.07	0.12
4.7	434.238			0.05	0.08	0.06	0.12	0.11	0.08
3.06	342.191	organic acids and derivatives	C17H27NO6	0.04	0.08	0.1	0.14	0.1	0.16
12.39	244.206	aralkylamines	C17H25N	0.07	0.07	0.09	0.08	0.05	0.09
16.06	415.014			0.07	0.07	0.1	0.08	0.05	0.1
2.71	228.16	amino acids derivates	C12H21NO3	0.06	0.07	0.09	0.08	0.06	0.07
2.01	261.095	glycosides	C9H18O7	0.01	0.05	0.1	0.12	0.03	0.17
6.54	405.173	organic acids and derivatives	C9H14O5	0.06	0.07	0.09	0.03	0.04	0.04
4.51	337.09	phenolic compound	C8H8O4	0.07	0.05	0.07	0.05	0.02	0.03
7.12	356.108			0.03	0.07	0.08	0.07	0.04	0.27
3.18	118.066	benzene and substituted derivatives	C8H7N	0.02	0.02	0.1	0.03	0.03	0.04
7.11	146.06	aromatic compounds	C9H7NO	0.07	0.06	0.07	0.07	0.04	0.03
6.47	939.454			0.06	0.06	0.05	0.04	0.03	0.05
16.06	400.998			0.06	0.06	0.08	0.07	0.04	0.08
16.63	268.264			0.06	0.06	0.08	0.06	0.04	0.08
3.16	175.966			0.03	0.05	0.09	0.06	0.02	0.07
2.64	148.04	heterocyclic compounds	C8H5NO2	0.02	0.04	0.08	0.04	0.01	0.03
7.93	149.023	heterocyclic compounds	C8H4O3	0.06	0.06	0.08	0.06	0.04	0.08
4.01	580.297			0.02	0.06	0.06	0.04	0.05	0.05
6.18	904.437			0.05	0.06	0.06	0.03	0.02	0.02
15.06	205.123	aromatic compounds	C13H16O2	0.05	0.06	0.08	0.05	0.04	0.07
13.36	473.144	phenolic compound	C12H12O5	0.05	0.06	0.08	0.06	0.04	0.07
4.21	322.163	glycosides	C14H26O8	0.04	0.05	0.06	0.17	0.13	0.22
15	249.222	lipids	C17H28O	0.04	0.05	0.06	0.04	0.03	0.06
2.37	166.123	aralkylamines	C10H15NO	0.04	0.05	0.04	0.05	0.04	0.05
16.29	158.094	alkaloids	C9H13N	0.05	0.05	0.06	0.05	0.03	0.07
14.2	149.023	heterocyclic compounds	C8H4O3	0.05	0.05	0.07	0.04	0.03	0.06
6.47	939.955			0.04	0.05	0.05	0.03	0.02	0.03
15.05	209.012	organosulfur compounds	C7H12OS3	0.05	0.05	0.07	0.06	0.04	0.07
5.92	504.244	heterocyclic compounds	C25H29N9O3	0.03	0.05	0.04	0.06	0.04	0.04
5.45	344.182			0.05	0.04	0.06	0.06	0.04	0.06
16.39	209.154	heterocyclic compounds	C13H20O2	0.05	0.04	0.06	0.05	0.03	0.06
8.23	359.131	organic acids and derivatives	C6H13NO3S	0.03	0.05	0.04	0.03	0.03	0.03
16.36	152.063			0.04	0.04	0.05	0.06	0.03	0.06
1.1	145.05	organic acids and derivatives	C3H4O2	0	0.01	0.06	0.04	0.02	0.08
2.76	178.05	heterocyclic compounds	C9H7NO3	0.02	0.04	0.06	0.04	0.01	0.03
7.49	525.288	Alcohols	C8H18N6O4	0.04	0.03	0.04	0.04	0.02	0.06
4.94	365.119	glycosides	C16H22O8	0.04	0.04	0.02	0.02	0.02	0.03
4.92	339.044			0.04	0.04	0.04	0.01	0.02	0.02
13.82	324.98	heterocyclic compounds	C9H10ClN2O5PS	0.03	0.04	0.06	0.04	0.03	0.05
1.05	193.931			0.04	0.04	0.05	0.03	0.02	0.04
15.32	195.101	phenolic compound	C11H14O3	0.03	0.04	0.05	0.04	0.03	0.05
7.1	481.261	aromatic compounds	C15H16N2O	0.04	0.03	0.05	0.05	0.02	0.05
7.33	287.056	heterocyclic compounds	C8H10F2N4O4	0.01	0.04	0.04	0.03	0.01	0.02
4.28	413.054	alkaloids	C24H10N2O4	0.02	0.02	0.05	0.03	0.02	0.04
3.86	514.233			0.03	0.04	0.02	0.02	0.01	0.03
15.93	373.092	alkaloids	C10H6N2O2	0.04	0.04	0.05	0.05	0.03	0.06
4.44	774.352			0.02	0.04	0.03	0.02	0.02	0.03
4.42	221.056	aromatic compounds	C13H10O2	0.03	0.04	0.04	0.03	0.02	0.03
6.71	240.196	alkaloids	C28H50N2O4	0.04	0.03	0.03	0.02	0.04	0.01
8.08	158.062			0.03	0.04	0.05	0.04	0.03	0.03
4.05	325.213	organic acids and derivatives	C20H30O2	0.03	0.04	0.01	0.06	0.04	0.03
13.6	219.174	terpenoids	C15H22O	0.03	0.03	0.05	0.04	0.03	0.05
7.84	569.314	phenolic compound	C17H20N2O2	0.03	0.03	0.04	0.04	0.02	0.05
6.39	525.157	alkaloids	C16H10N2O2	0.03	0.03	0.02	0.03	0.03	0.02
3.18	120.081	alkaloids	C8H9N	0.01	0.01	0.05	0.02	0.01	0.02
5.76	411.127	organosulfur compounds	C8H15NOS2	0.03	0.03	0.05	0	0	0
6.29	429.198			0.03	0.02	0.03	0.03	0.03	0.05
6.67	437.235	amino acids derivates	C18H28N4O8	0.03	0.03	0.04	0.03	0.02	0.05
15.99	179.101			0.03	0.03	0.04	0.04	0.02	0.05
4.39	798.891			0.01	0.03	0.02	0	0	0
4.75	485.126	aromatic compounds	C14H10O4	0.02	0.02	0.04	0.02	0.01	0.02
14.07	473.144	heterocyclic compounds	C12H12O5	0.03	0.03	0.04	0.03	0.02	0.04
5.45	673.34	organic acids and derivatives	C12H24N4O7	0.03	0.02	0.03	0.04	0.03	0.03
6.2	393.209		C16H34O9	0.03	0.03	0.04	0.03	0.02	0.04
10.06	331.209	lipids	C15H32O6	0.03	0.03	0.04	0.04	0.02	0.04
8.59	149.023	heterocyclic compounds	C8H4O3	0.03	0.03	0.03	0.03	0.02	0.03
15.42	289.076	organosulfur compounds	C13H12N4O2S	0.03	0.03	0.04	0.03	0.02	0.04
5.78	93.0281			0.03	0.03	0.01	0.01	0.01	0.02

## Sheet: Table S2
Table S2. Sample sequencing data quality summary
Sample	Raw Reads	Clean Reads	Raw Base(G)	Clean Base(G)	Effective Rate （%）	Error Rate（%）	Q20（%）	Q30 （%）	GC Content （%）
AU9_60_1	23606600	23166974	3.54	3.48	98.14	0.01	98.35	95.51	44.27
AU9_60_2	26797970	26433314	4.02	3.96	98.64	0.01	98.39	95.6	43.98
AU9_60_3	24703392	24210304	3.71	3.63	98	0.01	98.37	95.55	44.11
AU9_80_1	27188742	25898942	4.08	3.88	95.26	0.01	98.46	95.79	44.01
AU9_80_2	31995820	31253174	4.8	4.69	97.68	0.01	98.49	95.85	43.73
AU9_80_3	20990550	20702624	3.15	3.11	98.63	0.01	98.32	95.4	43.73
AU9_100_1	26558536	26104732	3.98	3.92	98.29	0.01	98.4	95.61	43.8
AU9_100_2	35670866	34703144	5.35	5.21	97.29	0.01	98.51	95.89	43.96
AU9_100_3	26135718	25721860	3.92	3.86	98.42	0.01	98.35	95.43	44.06
ZB_60_1	23648626	22992036	3.55	3.45	97.22	0.01	98.48	95.76	44.27
ZB_60_2	22050746	21699886	3.31	3.25	98.41	0.01	98.26	95.3	43.25
ZB_60_3	39758688	39197082	5.96	5.88	98.59	0.01	98.33	95.49	43.41
ZB_80_1	22164940	21695650	3.32	3.25	97.88	0.01	98.47	95.75	44.42
ZB_80_2	28661318	27951928	4.3	4.19	97.52	0.01	98.32	95.46	42.94
ZB_80_3	31888952	30486776	4.78	4.57	95.6	0.01	98.41	95.68	43.36
ZB_100_1	28356522	26914490	4.25	4.04	94.91	0.01	98.49	95.86	44.19
ZB_100_2	23905142	23525234	3.59	3.53	98.41	0.01	98.39	95.58	42.72
ZB_100_3	23974788	23512058	3.6	3.53	98.07	0.01	98.36	95.52	43.51

## Sheet: Table S3
Table S3. gene primer sequences
Primer name	Primer sequence
NAC82-F	AGGACTGGAGTGATGAAGAACC
NAC82-R	CTATCTAACATTGCAAGAACACA
HD-ZIip-F	ACTCAGCTCTCGAACTCGGT
HD-Zip-R	GGTTGAGTATCTCCCTGCCT
SLR1-F	ATGGTACTTTACGACCCTGCC
SLR1-R	ATCGGTAGGATTATAGTGGAC
Dof3.1-F	CAGCAAATGGCATCGAACCA
Dof3.1-R	CGACCCCAAGTTCTCTCCT
AP2-F	ATGAAGTCCATGTGCAATGATG
AP2-R	AGTTAAAGAAGTTTGATGGAA
IDD5-F	CTTGGCTTCTTTTCCAACAAT
IDD5-R	ATGGCTTCATGTTGCACTGA

## Sheet: Table S4
Table S4. Gene markers used for cell cluster annotation
Type	Arabidopsis gene names	Arabidopsis gene ID	Papaya gene names
GC	FAMA	AT3G24140	sunup03G0008630
GC	ALMT12	AT4G17970	sunup06G0025750
GC	CHX20	AT3G53720	sunup08G0005060
GC	SLAC1	AT1G12480	sunup04G0007540
EC	FDH	AT2G26250	sunup07G0009900
EC	ML1	AT4G21750	sunup07G0000450
EC	PDF2	AT4G04890	sunup03G0015530
EC	CER1	AT1G02205	sunset05G0012970
EC	CER3	AT5G57800	sunup07G0019830
EC	CED1	AT5G02310	sunset05G0013010
PhC	PP2-A1	AT4G19840	sunup02G0016960
PhC	PP2-A10	AT1G10155	sunup02G0016980
PhC	SEOR1	AT3G01680	sunup01G0004230
PhC	Cals7	AT1G06490	sunup03G0023490
PhC	LTPG1	AT1G27950	sunup06G0018800
PhC	LAC4	AT2G38080	sunup08G0003690
PhC	LAC17	AT5G60020	sunup02G0024980
PhC	IRX9	AT2G37090	sunup01G0012140
PhC	VND1	AT2G18060	sunup04G0004900
PhC	APL	AT1G79430	sunup02G0002950
MC	CYCA1;1	AT1G44110	sunup01G0018470
MC	CDKB2;1	AT1G76540	sunup01G0011950
MC	TOS2	AT3G27060	sunup01G0005400
MC	HIS4	AT2G28740	sunup02G0009910
MC	MRLK	AT3G56100	Sunup08G0014880
MC	DPA	AT5G02470	sunup08G0004920
MC	SCI1	AT1G79200	sunset05G0022390
CC	HB-3	AT5G15150	sunup02G0001030
CC	/	AT1G62510	sunup04G0008400
CC	NUC	AT5G44160	sunup03G0009710
CC	LTPG15	AT2G48130	sunup03G0026370
XC	SND1	AT1G32770	sunup06G0005410
XC	NST1	AT2G46770	sunset05G0011020
XC	IRX3	AT5G17420	sunup07G0021080
XC	MP	AT1G19850	sunup01G0012320
XC	IRX9	AT2G37090	sunup01G0012140
